# Supplementary material for: Identification of Plasma Biomarkers from Rheumatoid Arthritis Patients Using an Optimized Sequential Window Acquisition of All THeoretical Mass Spectra (SWATH) Proteomics Workflow
Source: Proteomes. 2023 Oct 16;11(4):32. doi: 10.3390/proteomes11040032 (PMC10594463; doi:10.3390/proteomes11040032)
Supplement: Supplementary file 1 [file proteomes-11-00032-s001.zip]

Archive with 1 entries (1 files):
- proteomes-2562839-supplementary.xlsx
