# Supplementary material for: Identification of Plasma Biomarkers from Rheumatoid Arthritis Patients Using an Optimized Sequential Window Acquisition of All THeoretical Mass Spectra (SWATH) Proteomics Workflow
Source: Proteomes. 2023 Oct 16;11(4):32. doi: 10.3390/proteomes11040032 (PMC10594463; doi:10.3390/proteomes11040032)
Supplement: Supplementary file 1 [file proteomes-11-00032-s001.zip › proteomes-2562839-supplementary.xlsx]

## Sheet: Supplementary Data 1
Uniprot.ID	Uniprot.name	Gene.symbol	Description	logFC	P.Value	adj.P.Val
P02741	CRP_HUMAN	CRP	C-reactive protein	2.78984	1.30318e-11	8.64006e-09
P05109	S10A8_HUMAN	S100A8	Protein S100-A8	1.98532	1.37321e-09	4.55218e-07
P06702	S10A9_HUMAN	S100A9	Protein S100-A9	2.05749	2.09409e-09	4.62795e-07
P59665	DEF1_HUMAN	DEFA1	Neutrophil defensin 1	0.955341	2.13673e-05	0.00354163
P61224	RAP1B_HUMAN	RAP1B	Ras-related protein Rap-1b	-1.26494	7.05336e-05	0.00935275
P0DJI8	SAA1_HUMAN	SAA1	Serum amyloid A-1 protein	1.90484	8.78313e-05	0.00970535
P21333	FLNA_HUMAN	FLNA	Filamin-A	-1.35624	0.000109921	0.0104111
P08514	ITA2B_HUMAN	ITGA2B	Integrin alpha-IIb	-1.33944	0.000141785	0.0117504
P0DJI9	SAA2_HUMAN	SAA2	Serum amyloid A-2 protein	1.80069	0.000179978	0.0132584
P05106	ITB3_HUMAN	ITGB3	Integrin beta-3	-1.00454	0.000210168	0.0139341
Q9H4B7	TBB1_HUMAN	TUBB1	Tubulin beta-1 chain	-1.15067	0.000290114	0.0174819
P21926	CD9_HUMAN	CD9	CD9 antigen	-1.02364	0.000316414	0.0174819
P68363	TBA1B_HUMAN	TUBA1B	Tubulin alpha-1B chain	-1.36306	0.000400172	0.0185582
P05556	ITB1_HUMAN	ITGB1	Integrin beta-1	-0.3227	0.000403168	0.0185582
P51149	RAB7A_HUMAN	RAB7A	Ras-related protein Rab-7a	1.076	0.00041987	0.0185582
P02652	APOA2_HUMAN	APOA2	Apolipoprotein A-II	-0.398891	0.000522814	0.0216641
Q14562	DHX8_HUMAN	DHX8	ATP-dependent RNA helicase DHX8	0.690054	0.000613231	0.023916
P69891	HBG1_HUMAN	HBG1	ATP-dependent RNA helicase DHX8	-0.903645	0.000661007	0.0243471
P13797	PLST_HUMAN	PLS3	Plastin-3	0.341457	0.000861196	0.0300512
P02743	SAMP_HUMAN	APCS	Serum amyloid P-component	0.584161	0.000914464	0.0303145
P01011	AACT_HUMAN	SERPINA3	Alpha-1-antichymotrypsin	0.447846	0.00104153	0.0328827
Q96PD5	PGRP2_HUMAN	PGLYRP2	N-acetylmuramoyl-L-alanine amidase	-0.354904	0.00126585	0.0378958
P68366	TBA4A_HUMAN	TUBA4A	Tubulin alpha-4A chain	-0.897629	0.00131464	0.0378958
P69905	HBA_HUMAN	HBA2	Hemoglobin subunit alpha	-0.712582	0.00147645	0.0407869
P62328	TYB4_HUMAN	TMSB4X	Thymosin beta-4	-1.11213	0.00190511	0.0505236
P13796	PLSL_HUMAN	LCP1	Plastin-2	0.315104	0.0019924	0.0508061
P68871	HBB_HUMAN	HBB	Hemoglobin subunit beta	-0.729899	0.00230263	0.0565424
P09960	LKHA4_HUMAN	LTA4H	Leukotriene A-4 hydrolase	0.373165	0.00291267	0.0649017
P06732	KCRM_HUMAN	CKM	Creatine kinase M-type	-0.772268	0.00304102	0.0649017
P02654	APOC1_HUMAN	APOC1	Apolipoprotein C-I	-0.453491	0.00305215	0.0649017
Q9Y490	TLN1_HUMAN	TLN1	Talin-1	-1.14234	0.00310425	0.0649017
Q08830	FGL1_HUMAN	FGL1	Fibrinogen-like protein 1	0.592957	0.00313251	0.0649017
P01701	LV151_HUMAN	IGLV1-51	Immunoglobulin lambda variable 1-51	0.526342	0.00340249	0.0681342
Q15404	RSU1_HUMAN	RSU1	Ras suppressor protein 1	-1.04287	0.00356092	0.0681342
P02748	CO9_HUMAN	C9	Complement component C9	0.372647	0.00359683	0.0681342
P02647	APOA1_HUMAN	APOA1	Apolipoprotein A-I	-0.321305	0.00471098	0.0867605
P10721	KIT_HUMAN	KIT	Mast/stem cell growth factor receptor Kit	-0.349798	0.00508586	0.0874613
P60709	ACTB_HUMAN	ACTB	Actin, cytoplasmic 1	-0.943581	0.00510173	0.0874613
P60660	MYL6_HUMAN	MYL6	Myosin light polypeptide 6	-0.679874	0.00524617	0.0874613
P07437	TBB5_HUMAN	TUBB	Tubulin beta chain	-0.410712	0.0052767	0.0874613
P02042	HBD_HUMAN	HBD	Hemoglobin subunit delta	-0.492969	0.00550907	0.0890856
P67936	TPM4_HUMAN	TPM4	Tropomyosin alpha-4 chain	-1.13718	0.00566878	0.0894857
P25789	PSA4_HUMAN	PSMA4	Proteasome subunit alpha type-4	0.277589	0.00709783	0.108655
P01877	IGHA2_HUMAN	IGHA2	Immunoglobulin heavy constant alpha 2	0.772521	0.00734697	0.108655
P17301	ITA2_HUMAN	ITGA2	Integrin alpha-2	-0.326619	0.00737475	0.108655
P29622	KAIN_HUMAN	SERPINA4	Kallistatin	-0.345631	0.00805971	0.111732
P68371	TBB4B_HUMAN	TUBB4B	Tubulin beta-4B chain	-0.910946	0.00807984	0.111732
P14780	MMP9_HUMAN	MMP9	Matrix metalloproteinase-9	0.583563	0.00808919	0.111732
P55290	CAD13_HUMAN	CDH13	Cadherin-13	-0.297116	0.008738	0.11823
P19652	A1AG2_HUMAN	ORM2	Alpha-1-acid glycoprotein 2	0.549215	0.00945439	0.125039
P24821	TENA_HUMAN	TNC	Tenascin	0.321749	0.00970709	0.125039
P0DOY3	IGLC3_HUMAN	IGLC3	Immunoglobulin lambda constant 3	0.648236	0.0100764	0.125039
P02763	A1AG1_HUMAN	ORM1	Alpha-1-acid glycoprotein 1	0.619985	0.0101358	0.125039
Q96EE4	CC126_HUMAN	CCDC126	Coiled-coil domain-containing protein 126	-0.320775	0.0107481	0.125039
P49908	SEPP1_HUMAN	SELENOP	Selenoprotein P	-0.31478	0.0107923	0.125039
Q6UXB8	PI16_HUMAN	PI16	Peptidase inhibitor 16	-0.321133	0.0112371	0.125039
P07737	PROF1_HUMAN	PFN1	Profilin-1	-0.972938	0.0112572	0.125039
Q86UX7	URP2_HUMAN	FERMT3	Fermitin family homolog 3	-0.823014	0.0112728	0.125039
P08567	PLEK_HUMAN	PLEK	Pleckstrin	-0.820446	0.0113708	0.125039
P63104	1433Z_HUMAN	YWHAZ	14-3-3 protein zeta/delta	-0.984685	0.0118324	0.125039
Q9NRW1	RAB6B_HUMAN	RAB6B	Ras-related protein Rab-6B	-0.742199	0.0118903	0.125039
P02750	A2GL_HUMAN	LRG1	Leucine-rich alpha-2-glycoprotein	0.416389	0.0119866	0.125039
P35579	MYH9_HUMAN	MYH9	Myosin-9	-0.494758	0.0119944	0.125039
P23528	COF1_HUMAN	CFL1	Cofilin-1	-0.931143	0.0120701	0.125039
O95810	CAVN2_HUMAN	CAVIN2	Caveolae-associated protein 2	-0.724278	0.0129839	0.132436
P02655	APOC2_HUMAN	APOC2	Apolipoprotein C-II	-0.42135	0.0133382	0.132456
P35030	TRY3_HUMAN	PRSS3	Trypsin-3	0.289243	0.0136861	0.132456
Q9P232	CNTN3_HUMAN	CNTN3	Contactin-3	-0.372912	0.0138701	0.132456
P14618	KPYM_HUMAN	PKM	Pyruvate kinase PKM	-0.635385	0.0139824	0.132456
P19823	ITIH2_HUMAN	ITIH2	Inter-alpha-trypsin inhibitor heavy chain H2	-0.315489	0.0139848	0.132456
P48059	LIMS1_HUMAN	LIMS1	LIM and senescent cell antigen-like-containing domain protein 1	-0.603271	0.0147975	0.137792
Q5VY43	PEAR1_HUMAN	PEAR1	Platelet endothelial aggregation receptor 1	0.379603	0.0151078	0.137792
P01876	IGHA1_HUMAN	IGHA1	Immunoglobulin heavy constant alpha 1	0.800651	0.0153448	0.137792
Q01518	CAP1_HUMAN	CAP1	Adenylyl cyclase-associated protein 1	-0.842033	0.0153795	0.137792
P01009	A1AT_HUMAN	SERPINA1	Alpha-1-antitrypsin	0.377378	0.0172176	0.150969
P12814	ACTN1_HUMAN	ACTN1	Alpha-actinin-1	-0.842489	0.0173056	0.150969
Q9UBW5	BIN2_HUMAN	BIN2	Bridging integrator 2	-0.517096	0.017611	0.151637
P01700	LV147_HUMAN	IGLV1-47	Immunoglobulin lambda variable 1-47	0.543188	0.0181815	0.154543
P80108	PHLD_HUMAN	GPLD1	Phosphatidylinositol-glycan-specific phospholipase D	-0.282588	0.0191232	0.160489
O00299	CLIC1_HUMAN	CLIC1	Chloride intracellular channel protein 1	-0.718304	0.0199773	0.165562
P37802	TAGL2_HUMAN	TAGLN2	Transgelin-2	-0.807154	0.0203309	0.166412
P06331	HV434_HUMAN	IGHV4-34	Immunoglobulin heavy variable 4-34	0.564785	0.0218204	0.175
P01008	ANT3_HUMAN	SERPINC1	Antithrombin-III	-0.252345	0.021908	0.175
Q9BXR6	FHR5_HUMAN	CFHR5	Complement factor H-related protein 5	0.289007	0.0234768	0.185299
Q16181	SEPT7_HUMAN	SEPTIN7	Septin-7	0.272402	0.0243226	0.188401
P02765	FETUA_HUMAN	AHSG	Alpha-2-HS-glycoprotein	-0.282832	0.0244381	0.188401
P14151	LYAM1_HUMAN	SELL	L-selectin	-0.25804	0.0252513	0.190253
Q12860	CNTN1_HUMAN	CNTN1	Contactin-1	-0.252743	0.0252522	0.190253
P18206	VINC_HUMAN	VCL	Vinculin	-0.718325	0.0257414	0.191759
P01861	IGHG4_HUMAN	IGHG4	Immunoglobulin heavy constant gamma 4	0.750682	0.0264883	0.19513
O95445	APOM_HUMAN	APOM	Apolipoprotein M	-0.247432	0.0268113	0.195339
O15204	ADEC1_HUMAN	ADAMDEC1	ADAM DEC1	-0.242896	0.0284847	0.20429
P61204	ARF3_HUMAN	ARF3	ADP-ribosylation factor 3	-0.662538	0.028656	0.20429
P13716	HEM2_HUMAN	ALAD	Delta-aminolevulinic acid dehydratase	-0.321376	0.0293961	0.204955
P29401	TKT_HUMAN	TKT	Transketolase	0.316701	0.0299244	0.204955
Q9UNN8	EPCR_HUMAN	PROCR	Endothelial protein C receptor	-0.359333	0.0299325	0.204955
Q92928	RAB1C_HUMAN	RAB1C	Putative Ras-related protein Rab-1C	-0.501753	0.0303954	0.204955
Q14847	LASP1_HUMAN	LASP1	LIM and SH3 domain protein 1	-0.443206	0.0308583	0.204955
P51884	LUM_HUMAN	LUM	Lumican	-0.319592	0.0309243	0.204955
P0CG39	POTEJ_HUMAN	POTEJ	POTE ankyrin domain family member J	-0.152144	0.031099	0.204955
Q9NR31	SAR1A_HUMAN	SAR1A	GTP-binding protein SAR1a	-0.184616	0.0312987	0.204955
Q8N6C8	LIRA3_HUMAN	LILRA3	Leukocyte immunoglobulin-like receptor subfamily A member 3	0.362202	0.0320174	0.204955
P61981	1433G_HUMAN	YWHAG	14-3-3 protein gamma	-0.593458	0.0324707	0.204955
P31946	1433B_HUMAN	YWHAB	14-3-3 protein beta/alpha	-0.766054	0.0324784	0.204955
P04278	SHBG_HUMAN	SHBG	Sex hormone-binding globulin	-0.405697	0.0326548	0.204955
Q15293	RCN1_HUMAN	RCN1	Reticulocalbin-1	0.369902	0.0336841	0.204955
P02751	FINC_HUMAN	FN1	Fibronectin	-0.571728	0.0339169	0.204955
P19827	ITIH1_HUMAN	ITIH1	Inter-alpha-trypsin inhibitor heavy chain H1	-0.247523	0.0339678	0.204955
P06753	TPM3_HUMAN	TPM3	Tropomyosin alpha-3 chain	-0.6552	0.0344651	0.204955
P30041	PRDX6_HUMAN	PRDX6	Peroxiredoxin-6	-0.412874	0.0345316	0.204955
P22897	MRC1_HUMAN	MRC1	Macrophage mannose receptor 1	0.228174	0.034588	0.204955
P48637	GSHB_HUMAN	GSS	Glutathione synthetase	0.195738	0.034908	0.204955
P00748	FA12_HUMAN	F12	Coagulation factor XII	-0.301256	0.0352605	0.204955
P06727	APOA4_HUMAN	APOA4	Apolipoprotein A-IV	-0.334586	0.0352986	0.204955
Q99497	PARK7_HUMAN	PARK7	Parkinson disease protein 7	-0.525815	0.0355502	0.204955
P01033	TIMP1_HUMAN	TIMP1	Metalloproteinase inhibitor 1	0.194087	0.0364016	0.208054
P06733	ENOA_HUMAN	ENO1	Alpha-enolase	-0.631238	0.0369736	0.209376
P04406	G3P_HUMAN	GAPDH	Glyceraldehyde-3-phosphate dehydrogenase	-0.629956	0.0372645	0.209376
P04196	HRG_HUMAN	HRG	Histidine-rich glycoprotein	-0.280898	0.0379514	0.211444
O15511	ARPC5_HUMAN	ARPC5	Actin-related protein 2/3 complex subunit 5	-0.610479	0.0397622	0.219686
P11226	MBL2_HUMAN	MBL2	Mannose-binding protein C	0.603947	0.0401184	0.219823
Q9NY15	STAB1_HUMAN	STAB1	Stabilin-1	-0.215141	0.0417318	0.226788
Q99996	AKAP9_HUMAN	AKAP9	A-kinase anchor protein 9	-0.652268	0.0425489	0.228607
P62937	PPIA_HUMAN	PPIA	Peptidyl-prolyl cis-trans isomerase A	-0.528038	0.042756	0.228607
P23229	ITA6_HUMAN	ITGA6	Integrin alpha-6	-0.323994	0.0445285	0.231642
P10809	CH60_HUMAN	HSPD1	60 kDa heat shock protein, mitochondrial	-0.340503	0.0445717	0.231642
P09493	TPM1_HUMAN	TPM1	Tropomyosin alpha-1 chain	-0.593964	0.0445862	0.231642
Q6UY14	ATL4_HUMAN	ADAMTSL4	ADAMTS-like protein 4	-0.252515	0.0449741	0.231642
Q06830	PRDX1_HUMAN	PRDX1	Peroxiredoxin-1	-0.305326	0.0450707	0.231642
A0A075B6K5	LV39_HUMAN	IGLV3-9	Immunoglobulin lambda variable 3-9	0.540384	0.0460447	0.234828
P05154	IPSP_HUMAN	SERPINA5	Plasma serine protease inhibitor	-0.288102	0.046607	0.235881
P02766	TTHY_HUMAN	TTR	Transthyretin	-0.284827	0.0472707	0.235922
P59998	ARPC4_HUMAN	ARPC4	Actin-related protein 2/3 complex subunit 4	-0.648995	0.0474697	0.235922
P07602	SAP_HUMAN	PSAP	Prosaposin	-0.197992	0.0476825	0.235922
P02753	RET4_HUMAN	RBP4	Retinol-binding protein 4	-0.304938	0.0487657	0.239494
O00151	PDLI1_HUMAN	PDLIM1	PDZ and LIM domain protein 1	-0.518454	0.0495921	0.241761
Q9H299	SH3L3_HUMAN	SH3BGRL3	SH3 domain-binding glutamic acid-rich-like protein 3	-0.495195	0.0508387	0.244949
P07384	CAN1_HUMAN	CAPN1	Calpain-1 catalytic subunit	-0.365934	0.0509849	0.244949
P00488	F13A_HUMAN	F13A1	Coagulation factor XIII A chain	-0.282818	0.0525298	0.247622
P32942	ICAM3_HUMAN	ICAM3	Intercellular adhesion molecule 3	-0.219241	0.0527426	0.247622
P13473	LAMP2_HUMAN	LAMP2	Lysosome-associated membrane glycoprotein 2	0.268741	0.0534372	0.247622
P05452	TETN_HUMAN	CLEC3B	Tetranectin	-0.226597	0.053533	0.247622
Q04756	HGFA_HUMAN	HGFAC	Hepatocyte growth factor activator	-0.253824	0.0539375	0.247622
P04211	LV743_HUMAN	IGLV7-43	Immunoglobulin lambda variable 7-43	0.390235	0.0539537	0.247622
Q8IWV2	CNTN4_HUMAN	CNTN4	Contactin-4	-0.21424	0.0543239	0.247622
Q86TH1	ATL2_HUMAN	ADAMTSL2	ADAMTS-like protein 2	0.328968	0.0545291	0.247622
P02787	TRFE_HUMAN	TF	Serotransferrin	-0.361386	0.0551149	0.248579
O75594	PGRP1_HUMAN	PGLYRP1	Peptidoglycan recognition protein 1	0.264474	0.0569015	0.254831
P05023	AT1A1_HUMAN	ATP1A1	Sodium/potassium-transporting ATPase subunit alpha-1	0.580192	0.0574737	0.254831
P18054	LOX12_HUMAN	ALOX12	Polyunsaturated fatty acid lipoxygenase ALOX12	-0.203591	0.0578556	0.254831
P02452	CO1A1_HUMAN	COL1A1	Collagen alpha-1(I) chain	-0.216277	0.0580385	0.254831
P00558	PGK1_HUMAN	PGK1	Phosphoglycerate kinase 1	-0.454481	0.0589048	0.256933
P23284	PPIB_HUMAN	PPIB	Peptidyl-prolyl cis-trans isomerase B	-0.431145	0.0598185	0.258809
P55056	APOC4_HUMAN	APOC4	Apolipoprotein C-IV	-0.366481	0.0604826	0.258809
P06276	CHLE_HUMAN	BCHE	Cholinesterase	-0.212368	0.0605058	0.258809
P08123	CO1A2_HUMAN	COL1A2	Collagen alpha-2(I) chain	-0.19886	0.0611667	0.259959
P11142	HSP7C_HUMAN	HSPA8	Heat shock cognate 71 kDa protein	-0.481577	0.0627566	0.265017
Q9NPH3	IL1AP_HUMAN	IL1RAP	Interleukin-1 receptor accessory protein	-0.266547	0.0638645	0.267451
P35542	SAA4_HUMAN	SAA4	Serum amyloid A-4 protein	0.26659	0.0641398	0.267451
O75083	WDR1_HUMAN	WDR1	WD repeat-containing protein 1	-0.598626	0.0646441	0.267869
O15143	ARC1B_HUMAN	ARPC1B	Actin-related protein 2/3 complex subunit 1B	-0.418898	0.0659139	0.2679
P01780	HV307_HUMAN	IGHV3-7	Immunoglobulin heavy variable 3-7	0.491362	0.0664302	0.2679
P58335	ANTR2_HUMAN	ANTXR2	Anthrax toxin receptor 2	-0.235803	0.0665141	0.2679
P06396	GELS_HUMAN	GSN	Gelsolin	-0.234579	0.0665645	0.2679
P18428	LBP_HUMAN	LBP	Lipopolysaccharide-binding protein	0.338513	0.0666721	0.2679
P05164	PERM_HUMAN	MPO	Myeloperoxidase	0.297766	0.0711733	0.283263
Q6IBS0	TWF2_HUMAN	TWF2	Twinfilin-2	-0.319473	0.0713497	0.283263
P04075	ALDOA_HUMAN	ALDOA	Fructose-bisphosphate aldolase A	-0.377749	0.0729869	0.286689
P01344	IGF2_HUMAN	IGF2	Insulin-like growth factor II	-0.246872	0.0730776	0.286689
P02760	AMBP_HUMAN	AMBP	Protein AMBP	-0.212738	0.0740125	0.288203
P13591	NCAM1_HUMAN	NCAM1	Neural cell adhesion molecule 1	-0.184841	0.0743329	0.288203
P08253	MMP2_HUMAN	MMP2	72 kDa type IV collagenase	-0.178466	0.0786688	0.303085
P78417	GSTO1_HUMAN	GSTO1	Glutathione S-transferase omega-1	-0.328634	0.0792681	0.303085
P60842	IF4A1_HUMAN	EIF4A1	Eukaryotic initiation factor 4A-I	-0.324541	0.0795427	0.303085
P62258	1433E_HUMAN	YWHAE	14-3-3 protein epsilon	-0.445969	0.0804719	0.304874
P07195	LDHB_HUMAN	LDHB	L-lactate dehydrogenase B chain	-0.213547	0.0818137	0.308196
P08709	FA7_HUMAN	F7	Coagulation factor VII	-0.176857	0.0841408	0.315171
Q9ULV4	COR1C_HUMAN	CORO1C	Coronin-1C	-0.428944	0.0860395	0.318566
Q16610	ECM1_HUMAN	ECM1	Extracellular matrix protein 1	-0.197014	0.087082	0.318566
P07858	CATB_HUMAN	CTSB	Cathepsin B	-0.22563	0.0874122	0.318566
P41222	PTGDS_HUMAN	PTGDS	Prostaglandin-H2 D-isomerase	-0.198016	0.0874806	0.318566
A0A0B4J1X5	HV374_HUMAN	IGHV3-74	Immunoglobulin heavy variable 3-74	0.475021	0.0878012	0.318566
Q86VB7	C163A_HUMAN	CD163	Scavenger receptor cysteine-rich type 1 protein M130	0.214172	0.0880027	0.318566
P0C0L4	CO4A_HUMAN	C4A	Complement C4-A	-0.286567	0.0885657	0.318566
P00738	HPT_HUMAN	HP	Haptoglobin	0.511794	0.0889728	0.318566
Q92859	NEO1_HUMAN	NEO1	Neogenin	-0.199993	0.0893878	0.318566
P40925	MDHC_HUMAN	MDH1	Malate dehydrogenase, cytoplasmic	-0.280816	0.0898686	0.318566
Q15828	CYTM_HUMAN	CST6	Cystatin-M	-0.215337	0.0903325	0.318566
Q9HBI1	PARVB_HUMAN	PARVB	Beta-parvin	-0.422432	0.0911565	0.318669
P00918	CAH2_HUMAN	CA2	Carbonic anhydrase 2	-0.323822	0.091323	0.318669
O14950	ML12B_HUMAN	MYL12B	Myosin regulatory light chain 12B	-0.25557	0.0918419	0.318802
P07359	GP1BA_HUMAN	GP1BA	Platelet glycoprotein Ib alpha chain	-0.150842	0.0945431	0.323434
O75144	ICOSL_HUMAN	ICOSLG	ICOS ligand	-0.197573	0.0947371	0.323434
P02749	APOH_HUMAN	APOH	Beta-2-glycoprotein 1	-0.232019	0.0949693	0.323434
P0DMV8	HS71A_HUMAN	HSPA1A	Heat shock 70 kDa protein 1A	-0.326968	0.0955963	0.323434
P30043	BLVRB_HUMAN	BLVRB	Flavin reductase (NADPH)	-0.330292	0.0959137	0.323434
O60888	CUTA_HUMAN	CUTA	Protein CutA	-0.1796	0.0961033	0.323434
Q16394	EXT1_HUMAN	EXT1	Exostosin-1	-0.209716	0.0967107	0.323834
P32119	PRDX2_HUMAN	PRDX2	Peroxiredoxin-2	-0.373733	0.0999667	0.332621
P09211	GSTP1_HUMAN	GSTP1	Glutathione S-transferase P	-0.412687	0.100338	0.332621
A0A0A0MS15	HV349_HUMAN	IGHV3-49	Immunoglobulin heavy variable 3-49	0.425027	0.102953	0.338906
P00338	LDHA_HUMAN	LDHA	L-lactate dehydrogenase A chain	-0.287008	0.103481	0.338906
P00739	HPTR_HUMAN	HPR	Haptoglobin-related protein	0.332078	0.103768	0.338906
P07686	HEXB_HUMAN	HEXB	Beta-hexosaminidase subunit beta	-0.223469	0.104314	0.339022
P34932	HSP74_HUMAN	HSPA4	Heat shock 70 kDa protein 4	-0.157316	0.105758	0.342037
P30101	PDIA3_HUMAN	PDIA3	Protein disulfide-isomerase A3	-0.315371	0.107611	0.34634
P47756	CAPZB_HUMAN	CAPZB	F-actin-capping protein subunit beta	-0.329065	0.108472	0.347424
P00746	CFAD_HUMAN	CFD	Complement factor D	-0.177485	0.110137	0.351061
P32004	L1CAM_HUMAN	L1CAM	Neural cell adhesion molecule L1	-0.210561	0.111331	0.353171
O75015	FCG3B_HUMAN	FCGR3B	Low affinity immunoglobulin gamma Fc region receptor III-B	-0.207106	0.114663	0.356943
Q14118	DAG1_HUMAN	DAG1	Dystroglycan	-0.18254	0.114857	0.356943
Q92496	FHR4_HUMAN	CFHR4	Complement factor H-related protein 4	0.421522	0.115364	0.356943
P61160	ARP2_HUMAN	ACTR2	Actin-related protein 2	-0.23375	0.116544	0.356943
Q02985	FHR3_HUMAN	CFHR3	Complement factor H-related protein 3	0.166897	0.116574	0.356943
Q15063	POSTN_HUMAN	POSTN	Periostin	-0.175485	0.116614	0.356943
P08311	CATG_HUMAN	CTSG	Cathepsin G	0.323369	0.116734	0.356943
O43895	XPP2_HUMAN	XPNPEP2	Xaa-Pro aminopeptidase 2	-0.145534	0.116828	0.356943
P00491	PNPH_HUMAN	PNP	Purine nucleoside phosphorylase	-0.316224	0.117832	0.358359
Q15582	BGH3_HUMAN	TGFBI	Transforming growth factor-beta-induced protein ig-h3	-0.152549	0.118678	0.359285
P52566	GDIR2_HUMAN	ARHGDIB	Rho GDP-dissociation inhibitor 2	-0.357397	0.122386	0.368532
P22392	NDKB_HUMAN	NME2	Nucleoside diphosphate kinase B	-0.321731	0.122844	0.368532
Q04917	1433F_HUMAN	YWHAH	14-3-3 protein eta	-0.416181	0.1261	0.376596
P09382	LEG1_HUMAN	LGALS1	Galectin-1	-0.175425	0.12818	0.380464
Q13790	APOF_HUMAN	APOF	Apolipoprotein F	-0.197928	0.128543	0.380464
P02774	VTDB_HUMAN	GC	Vitamin D-binding protein	-0.182186	0.131759	0.38825
Q9ULI3	HEG1_HUMAN	HEG1	Protein HEG homolog 1	-0.157868	0.132929	0.389966
P40197	GPV_HUMAN	GP5	Platelet glycoprotein V	-0.304184	0.13434	0.391965
P08195	4F2_HUMAN	SLC3A2	4F2 cell-surface antigen heavy chain	-0.128379	0.135225	0.391965
P00740	FA9_HUMAN	F9	Coagulation factor IX	0.158804	0.135385	0.391965
O95714	HERC2_HUMAN	HERC2	E3 ubiquitin-protein ligase HERC2	-0.335994	0.136128	0.392175
P01834	IGKC_HUMAN	IGKC	Immunoglobulin kappa constant	0.403694	0.136726	0.392175
P23142	FBLN1_HUMAN	FBLN1	Fibulin-1	-0.184203	0.137232	0.392175
P07738	PMGE_HUMAN	BPGM	Bisphosphoglycerate mutase	-0.260801	0.138882	0.395186
Q6EMK4	VASN_HUMAN	VASN	Vasorin	-0.151447	0.139523	0.395314
P50395	GDIB_HUMAN	GDI2	Rab GDP dissociation inhibitor beta	-0.269776	0.140684	0.39691
O15145	ARPC3_HUMAN	ARPC3	Actin-related protein 2/3 complex subunit 3	-0.354365	0.142508	0.400352
P05156	CFAI_HUMAN	CFI	Complement factor I	0.160436	0.143677	0.401933
P43121	MUC18_HUMAN	MCAM	Cell surface glycoprotein MUC18	-0.169437	0.145383	0.404994
P01624	KV315_HUMAN	IGKV3-15	Immunoglobulin kappa variable 3-15	0.427936	0.147965	0.410464
P09104	ENOG_HUMAN	ENO2	Gamma-enolase	-0.272656	0.149625	0.412097
P43652	AFAM_HUMAN	AFM	Afamin	-0.211008	0.149797	0.412097
P30740	ILEU_HUMAN	SERPINB1	Leukocyte elastase inhibitor	-0.245169	0.151669	0.413886
Q9NPY3	C1QR1_HUMAN	CD93	Complement component C1q receptor	-0.168121	0.152339	0.413886
P26038	MOES_HUMAN	MSN	Moesin	-0.295228	0.153523	0.413886
Q12884	SEPR_HUMAN	FAP	Prolyl endopeptidase FAP	-0.131795	0.154992	0.413886
P02671	FIBA_HUMAN	FGA	Fibrinogen alpha chain	0.506351	0.155151	0.413886
A0A0C4DH73	KV112_HUMAN	IGKV1-12	Immunoglobulin kappa variable 1-12	0.32697	0.155338	0.413886
P0DP23	CALM1_HUMAN	CALM1	Calmodulin-1	-0.278652	0.155514	0.413886
P06312	KV401_HUMAN	IGKV4-1	Immunoglobulin kappa variable 4-1	0.337902	0.156085	0.413886
Q13103	SPP24_HUMAN	SPP2	Secreted phosphoprotein 24	-0.212092	0.156631	0.413886
Q15113	PCOC1_HUMAN	PCOLCE	Procollagen C-endopeptidase enhancer 1	-0.164547	0.15669	0.413886
P01619	KV320_HUMAN	IGKV3-20	Immunoglobulin kappa variable 3-20	0.397002	0.15746	0.414269
Q13449	LSAMP_HUMAN	LSAMP	Limbic system-associated membrane protein	-0.140215	0.158539	0.415008
P01871	IGHM_HUMAN	IGHM	Immunoglobulin heavy constant mu	0.362273	0.158993	0.415008
P60174	TPIS_HUMAN	TPI1	Triosephosphate isomerase	-0.349609	0.161179	0.417071
P27348	1433T_HUMAN	YWHAQ	14-3-3 protein theta	-0.218944	0.161191	0.417071
P62942	FKB1A_HUMAN	FKBP1A	Peptidyl-prolyl cis-trans isomerase FKBP1A	-0.252929	0.161978	0.417071
P01042	KNG1_HUMAN	KNG1	Kininogen-1	-0.166515	0.162299	0.417071
P31150	GDIA_HUMAN	GDI1	Rab GDP dissociation inhibitor alpha	0.135509	0.164049	0.418481
P48741	HSP77_HUMAN	HSPA7	Putative heat shock 70 kDa protein 7	-0.21756	0.16411	0.418481
P35237	SPB6_HUMAN	SERPINB6	Serpin B6	0.144317	0.167638	0.42584
P11150	LIPC_HUMAN	LIPC	Hepatic triacylglycerol lipase	-0.161779	0.170095	0.42947
P20908	CO5A1_HUMAN	COL5A1	Collagen alpha-1(V) chain	-0.25165	0.170363	0.42947
P35527	K1C9_HUMAN	KRT9	Keratin, type I cytoskeletal 9	0.478718	0.171875	0.431641
P00734	THRB_HUMAN	F2	Prothrombin	-0.166266	0.173222	0.433382
Q86UN3	R4RL2_HUMAN	RTN4RL2	Reticulon-4 receptor-like 2	-0.165608	0.175099	0.434116
P15144	AMPN_HUMAN	ANPEP	Aminopeptidase N	0.141471	0.175448	0.434116
P52907	CAZA1_HUMAN	CAPZA1	F-actin-capping protein subunit alpha-1	-0.313723	0.17548	0.434116
P02649	APOE_HUMAN	APOE	Apolipoprotein E	-0.196408	0.177682	0.435901
Q3ZCW2	LEGL_HUMAN	LGALSL	Galectin-related protein	-0.306447	0.177951	0.435901
P00441	SODC_HUMAN	SOD1	Superoxide dismutase [Cu-Zn]	-0.183019	0.178174	0.435901
P00915	CAH1_HUMAN	CA1	Carbonic anhydrase 1	-0.329395	0.18542	0.451715
Q9HCL0	PCD18_HUMAN	PCDH18	Protocadherin-18	-0.163719	0.186	0.451715
P04180	LCAT_HUMAN	LCAT	Phosphatidylcholine-sterol acyltransferase	-0.138429	0.187649	0.454056
Q15555	MARE2_HUMAN	MAPRE2	Microtubule-associated protein RP/EB family member 2	-0.209887	0.188849	0.455297
Q9BUN1	MENT_HUMAN	MENT	Protein MENT	-0.175753	0.190085	0.455761
P02788	TRFL_HUMAN	LTF	Lactotransferrin	0.265626	0.190416	0.455761
Q9Y6Z7	COL10_HUMAN	COLEC10	Collectin-10	-0.143067	0.19211	0.458161
P68032	ACTC_HUMAN	ACTC1	Actin, alpha cardiac muscle 1	-0.130624	0.194075	0.461188
P08493	MGP_HUMAN	MGP	Matrix Gla protein	-0.265928	0.19574	0.463484
Q76LX8	ATS13_HUMAN	ADAMTS13	A disintegrin and metalloproteinase with thrombospondin motifs 13	-0.125877	0.196732	0.46382
P02768	ALBU_HUMAN	ALB	Albumin	-0.311283	0.197281	0.46382
P24592	IBP6_HUMAN	IGFBP6	Insulin-like growth factor-binding protein 6	-0.157805	0.199841	0.468178
P07900	HS90A_HUMAN	HSP90AA1	Heat shock protein HSP 90-alpha	-0.296082	0.202075	0.46922
P04070	PROC_HUMAN	PROC	Vitamin K-dependent protein C	-0.163107	0.202455	0.46922
P04217	A1BG_HUMAN	A1BG	Alpha-1B-glycoprotein	-0.171663	0.203082	0.46922
P01023	A2MG_HUMAN	A2M	Alpha-2-macroglobulin	-0.164163	0.203116	0.46922
Q13822	ENPP2_HUMAN	ENPP2	Ectonucleotide pyrophosphatase/phosphodiesterase family member 2	-0.133109	0.20719	0.476968
Q14624	ITIH4_HUMAN	ITIH4	Inter-alpha-trypsin inhibitor heavy chain H4	-0.139676	0.20837	0.478025
O43505	B4GA1_HUMAN	B4GAT1	Beta-1,4-glucuronyltransferase 1	-0.124202	0.21211	0.484928
P33151	CADH5_HUMAN	CDH5	Cadherin-5	-0.133984	0.217463	0.495457
Q14019	COTL1_HUMAN	COTL1	Coactosin-like protein	-0.331725	0.220373	0.499544
P51452	DUS3_HUMAN	DUSP3	Dual specificity protein phosphatase 3	-0.139951	0.220764	0.499544
O00429	DNM1L_HUMAN	DNM1L	Dynamin-1-like protein	-0.262135	0.223187	0.503309
P08185	CBG_HUMAN	SERPINA6	Corticosteroid-binding globulin	-0.13976	0.224378	0.504281
P27487	DPP4_HUMAN	DPP4	Dipeptidyl peptidase 4	-0.162689	0.225655	0.505437
Q15942	ZYX_HUMAN	ZYX	Zyxin	-0.280392	0.228084	0.509158
P00390	GSHR_HUMAN	GSR	Glutathione reductase, mitochondrial	0.14825	0.230228	0.512219
P13727	PRG2_HUMAN	PRG2	Bone marrow proteoglycan	0.188183	0.231254	0.512781
Q8WWA0	ITLN1_HUMAN	ITLN1	Intelectin-1	-0.192455	0.240436	0.531363
P52565	GDIR1_HUMAN	ARHGDIA	Rho GDP-dissociation inhibitor 1	-0.172187	0.242854	0.534925
P08779	K1C16_HUMAN	KRT16	Keratin, type I cytoskeletal 16	-0.443647	0.246327	0.539262
P24043	LAMA2_HUMAN	LAMA2	Laminin subunit alpha-2	-0.128578	0.247291	0.539262
P16284	PECA1_HUMAN	PECAM1	Platelet endothelial cell adhesion molecule	-0.10668	0.247851	0.539262
P25788	PSA3_HUMAN	PSMA3	Proteasome subunit alpha type-3	0.189973	0.24877	0.539262
Q10588	BST1_HUMAN	BST1	ADP-ribosyl cyclase/cyclic ADP-ribose hydrolase 2	-0.149139	0.24889	0.539262
O15394	NCAM2_HUMAN	NCAM2	Neural cell adhesion molecule 2	-0.139616	0.250105	0.539543
O75882	ATRN_HUMAN	ATRN	Attractin	-0.118036	0.251331	0.539543
Q8WWZ8	OIT3_HUMAN	OIT3	Oncoprotein-induced transcript 3 protein	0.137586	0.251461	0.539543
P23470	PTPRG_HUMAN	PTPRG	Receptor-type tyrosine-protein phosphatase gamma	-0.109364	0.254053	0.5418
P35916	VGFR3_HUMAN	FLT4	Vascular endothelial growth factor receptor 3	-0.130219	0.254484	0.5418
Q86U17	SPA11_HUMAN	SERPINA11	Serpin A11	0.118423	0.254965	0.5418
P13598	ICAM2_HUMAN	ICAM2	Intercellular adhesion molecule 2	-0.128152	0.25746	0.544527
P27169	PON1_HUMAN	PON1	Serum paraoxonase/arylesterase 1	-0.190472	0.25789	0.544527
P55774	CCL18_HUMAN	CCL18	C-C motif chemokine 18	0.185315	0.264255	0.556195
P02679	FIBG_HUMAN	FGG	Fibrinogen gamma chain	0.427128	0.26657	0.55896
P23141	EST1_HUMAN	CES1	Liver carboxylesterase 1	0.128197	0.267255	0.55896
Q9NQ79	CRAC1_HUMAN	CRTAC1	Cartilage acidic protein 1	0.133036	0.268185	0.55901
O14498	ISLR_HUMAN	ISLR	Immunoglobulin superfamily containing leucine-rich repeat protein	-0.150601	0.26906	0.55901
Q12913	PTPRJ_HUMAN	PTPRJ	Receptor-type tyrosine-protein phosphatase eta	-0.105051	0.269809	0.55901
P18065	IBP2_HUMAN	IGFBP2	Insulin-like growth factor-binding protein 2	-0.222656	0.270925	0.559573
P08697	A2AP_HUMAN	SERPINF2	Alpha-2-antiplasmin	-0.139201	0.276064	0.568417
P10321	HLAC_HUMAN	HLA-C	HLA class I histocompatibility antigen, C alpha chain	-0.102965	0.279237	0.573171
P00568	KAD1_HUMAN	AK1	Adenylate kinase isoenzyme 1	-0.14439	0.280356	0.573691
Q9BWP8	COL11_HUMAN	COLEC11	Collectin-11	-0.120754	0.281905	0.575085
P02675	FIBB_HUMAN	FGB	Fibrinogen beta chain	0.413611	0.283357	0.576276
P10619	PPGB_HUMAN	CTSA	Lysosomal protective protein	0.115173	0.286797	0.581487
Q14623	IHH_HUMAN	IHH	Indian hedgehog protein	0.124743	0.288526	0.58321
Q99784	NOE1_HUMAN	OLFM1	Noelin	-0.105621	0.29337	0.589645
Q15166	PON3_HUMAN	PON3	Serum paraoxonase/lactonase 3	-0.130283	0.293489	0.589645
P29350	PTN6_HUMAN	PTPN6	Tyrosine-protein phosphatase non-receptor type 6	0.107698	0.295306	0.591226
P36980	FHR2_HUMAN	CFHR2	Complement factor H-related protein 2	-0.239897	0.297199	0.591226
P60900	PSA6_HUMAN	PSMA6	Proteasome subunit alpha type-6	0.175542	0.297297	0.591226
Q14126	DSG2_HUMAN	DSG2	Desmoglein-2	-0.0985075	0.297842	0.591226
P16112	PGCA_HUMAN	ACAN	Aggrecan core protein	0.137828	0.299405	0.592554
Q9UM47	NOTC3_HUMAN	NOTCH3	Neurogenic locus notch homolog protein 3	-0.114188	0.302775	0.594891
P40189	IL6RB_HUMAN	IL6ST	Interleukin-6 receptor subunit beta	-0.0993671	0.303683	0.594891
P12821	ACE_HUMAN	ACE	Angiotensin-converting enzyme	-0.161242	0.304028	0.594891
P25786	PSA1_HUMAN	PSMA1	Proteasome subunit alpha type-1	0.145291	0.304175	0.594891
P78509	RELN_HUMAN	RELN	Reelin	0.133584	0.305096	0.594938
Q9Y4L1	HYOU1_HUMAN	HYOU1	Hypoxia up-regulated protein 1	0.0918713	0.306032	0.595012
P13489	RINI_HUMAN	RNH1	Ribonuclease inhibitor	-0.142313	0.308268	0.596735
P10643	CO7_HUMAN	C7	Complement component C7	-0.142154	0.308718	0.596735
P05160	F13B_HUMAN	F13B	Coagulation factor XIII B chain	-0.129565	0.311517	0.597858
P01024	CO3_HUMAN	C3	Complement C3	-0.117884	0.312007	0.597858
A0A0C4DH38	HV551_HUMAN	IGHV5-51	Immunoglobulin heavy variable 5-51	0.212041	0.313518	0.597858
A0A0B4J1Y9	HV372_HUMAN	IGHV3-72	Immunoglobulin heavy variable 3-72	0.227921	0.314293	0.597858
Q9H8L6	MMRN2_HUMAN	MMRN2	Multimerin-2	-0.100589	0.314488	0.597858
P20023	CR2_HUMAN	CR2	Complement receptor type 2	-0.161246	0.31471	0.597858
Q92954	PRG4_HUMAN	PRG4	Proteoglycan 4	0.142956	0.320765	0.607621
P98160	PGBM_HUMAN	HSPG2	Basement membrane-specific heparan sulfate proteoglycan core protein	-0.102891	0.326391	0.616516
P17927	CR1_HUMAN	CR1	Complement receptor type 1	-0.109659	0.331915	0.625169
Q9UBX5	FBLN5_HUMAN	FBLN5	Fibulin-5	-0.155179	0.333893	0.625552
Q9BXJ4	C1QT3_HUMAN	C1QTNF3	Complement C1q tumor necrosis factor-related protein 3	-0.0983531	0.334879	0.625552
P18669	PGAM1_HUMAN	PGAM1	Phosphoglycerate mutase 1	-0.115646	0.334949	0.625552
P07911	UROM_HUMAN	UMOD	Uromodulin	-0.150951	0.337823	0.629148
Q9UBX1	CATF_HUMAN	CTSF	Cathepsin F	-0.123423	0.340398	0.631341
A2NJV5	KV229_HUMAN	IGKV2-29	Immunoglobulin kappa variable 2-29	0.220216	0.340905	0.631341
P25774	CATS_HUMAN	CTSS	Cathepsin S	-0.124668	0.342751	0.632991
A0A0C4DH31	HV118_HUMAN	IGHV1-18	Immunoglobulin heavy variable 1-18	0.257736	0.344718	0.634509
P03951	FA11_HUMAN	F11	Coagulation factor XI	-0.108917	0.345487	0.634509
P12429	ANXA3_HUMAN	ANXA3	Annexin A3	-0.127759	0.349817	0.640687
O60462	NRP2_HUMAN	NRP2	Neuropilin-2	0.0991076	0.352901	0.644554
Q15848	ADIPO_HUMAN	ADIPOQ	Adiponectin	-0.157132	0.355488	0.647495
P33908	MA1A1_HUMAN	MAN1A1	Mannosyl-oligosaccharide 1,2-alpha-mannosidase IA	0.0881406	0.357028	0.64852
Q13332	PTPRS_HUMAN	PTPRS	Receptor-type tyrosine-protein phosphatase S	-0.113796	0.359203	0.649613
P14314	GLU2B_HUMAN	PRKCSH	Glucosidase 2 subunit beta	0.0917837	0.359704	0.649613
P04632	CPNS1_HUMAN	CAPNS1	Calpain small subunit 1	-0.187145	0.360569	0.649613
A0A0J9YXX1	HV5X1_HUMAN	IGHV5-10-1	Immunoglobulin heavy variable 5-10-1	0.193945	0.362419	0.651176
Q13418	ILK_HUMAN	ILK	Integrin-linked protein kinase	-0.160713	0.3661	0.65493
P04275	VWF_HUMAN	VWF	von Willebrand factor	0.263539	0.367031	0.65493
Q9NZK5	ADA2_HUMAN	ADA2	Adenosine deaminase 2	0.109059	0.367472	0.65493
P19021	AMD_HUMAN	PAM	Peptidyl-glycine alpha-amidating monooxygenase	-0.0950777	0.369319	0.656457
P05062	ALDOB_HUMAN	ALDOB	Fructose-bisphosphate aldolase B	0.184976	0.372664	0.659075
P08758	ANXA5_HUMAN	ANXA5	Annexin A5	-0.229644	0.373161	0.659075
P61626	LYSC_HUMAN	LYZ	Lysozyme C	-0.108232	0.373774	0.659075
P58546	MTPN_HUMAN	MTPN	Myotrophin	-0.178402	0.375567	0.660481
O95479	G6PE_HUMAN	H6PD	GDH/6PGL endoplasmic bifunctional protein	0.104848	0.377576	0.662257
Q6YHK3	CD109_HUMAN	CD109	CD109 antigen	-0.0832925	0.379781	0.664367
P08134	RHOC_HUMAN	RHOC	Rho-related GTP-binding protein RhoC	0.146653	0.383062	0.668343
P04792	HSPB1_HUMAN	HSPB1	Heat shock protein beta-1	-0.164811	0.386067	0.670094
P17813	EGLN_HUMAN	ENG	Endoglin	-0.0864201	0.386673	0.670094
P02786	TFR1_HUMAN	TFRC	Transferrin receptor protein 1	0.0995189	0.387098	0.670094
P0C0L5	CO4B_HUMAN	C4B_2	Complement C4-B	-0.160855	0.393097	0.678706
Q9H4A9	DPEP2_HUMAN	DPEP2	Dipeptidase 2	-0.101196	0.396557	0.682331
P07333	CSF1R_HUMAN	CSF1R	Macrophage colony-stimulating factor 1 receptor	-0.110596	0.398042	0.682331
P16109	LYAM3_HUMAN	SELP	P-selectin	-0.0987672	0.398794	0.682331
Q9UHG3	PCYOX_HUMAN	PCYOX1	Prenylcysteine oxidase 1	-0.102413	0.399313	0.682331
P05362	ICAM1_HUMAN	ICAM1	Intercellular adhesion molecule 1	0.0863368	0.408285	0.695869
P01772	HV333_HUMAN	IGHV3-33	Immunoglobulin heavy variable 3-33	0.219168	0.409772	0.696613
P30044	PRDX5_HUMAN	PRDX5	Peroxiredoxin-5, mitochondrial	-0.146612	0.412761	0.69832
P16035	TIMP2_HUMAN	TIMP2	Metalloproteinase inhibitor 2	0.101816	0.413183	0.69832
P11047	LAMC1_HUMAN	LAMC1	Laminin subunit gamma-1	0.0959668	0.413936	0.69832
P03952	KLKB1_HUMAN	KLKB1	Plasma kallikrein	-0.104369	0.418187	0.701169
P54802	ANAG_HUMAN	NAGLU	Alpha-N-acetylglucosaminidase	-0.0935194	0.418674	0.701169
P36955	PEDF_HUMAN	SERPINF1	Pigment epithelium-derived factor	-0.112864	0.420539	0.701169
Q9Y279	VSIG4_HUMAN	VSIG4	V-set and immunoglobulin domain-containing protein 4	0.125051	0.42078	0.701169
P10909	CLUS_HUMAN	CLU	Clusterin	-0.108954	0.420913	0.701169
P11597	CETP_HUMAN	CETP	Cholesteryl ester transfer protein	-0.112261	0.434183	0.721462
P08238	HS90B_HUMAN	HSP90AB1	Heat shock protein HSP 90-beta	-0.150733	0.437009	0.724343
P25311	ZA2G_HUMAN	AZGP1	Zinc-alpha-2-glycoprotein	0.0886422	0.446065	0.73751
Q9Y5Y7	LYVE1_HUMAN	LYVE1	Lymphatic vessel endothelial hyaluronic acid receptor 1	-0.101515	0.450649	0.743234
P12955	PEPD_HUMAN	PEPD	Xaa-Pro dipeptidase	-0.0781083	0.453919	0.745288
Q8WZ75	ROBO4_HUMAN	ROBO4	Roundabout homolog 4	-0.0956724	0.454142	0.745288
P11717	MPRI_HUMAN	IGF2R	Cation-independent mannose-6-phosphate receptor	0.0623295	0.456297	0.746974
P05019	IGF1_HUMAN	IGF1	Insulin-like growth factor I	0.114192	0.458479	0.747642
P27797	CALR_HUMAN	CALR	Calreticulin	-0.0980646	0.45896	0.747642
A6NMB1	SIG16_HUMAN	SIGLEC16	Sialic acid-binding Ig-like lectin 16	0.274812	0.461019	0.748605
P12830	CADH1_HUMAN	CDH1	Cadherin-1	-0.0956328	0.461809	0.748605
P63000	RAC1_HUMAN	RAC1	Ras-related C3 botulinum toxin substrate 1	0.0973343	0.466637	0.754587
Q9UIB8	SLAF5_HUMAN	CD84	SLAM family member 5	-0.0655234	0.470448	0.758749
P22352	GPX3_HUMAN	GPX3	Glutathione peroxidase 3	-0.0707821	0.47442	0.758749
P01593	KVD33_HUMAN	IGKV1D-33	Immunoglobulin kappa variable 1D-33	0.180073	0.474628	0.758749
P22105	TENX_HUMAN	TNXB	Tenascin-X	-0.0840108	0.475124	0.758749
P28062	PSB8_HUMAN	PSMB8	Proteasome subunit beta type-8	0.100942	0.475577	0.758749
Q9UGM5	FETUB_HUMAN	FETUB	Fetuin-B	-0.0788338	0.476707	0.758749
Q9P1F3	ABRAL_HUMAN	ABRACL	Costars family protein ABRACL	-0.143398	0.478289	0.758749
O14818	PSA7_HUMAN	PSMA7	Proteasome subunit alpha type-7	0.0831555	0.478622	0.758749
P02776	PLF4_HUMAN	PF4	Platelet factor 4	-0.194601	0.479511	0.758749
P07988	PSPB_HUMAN	SFTPB	Pulmonary surfactant-associated protein B	-0.139149	0.483824	0.76043
O00187	MASP2_HUMAN	MASP2	Mannan-binding lectin serine protease 2	0.0838914	0.484104	0.76043
P09972	ALDOC_HUMAN	ALDOC	Fructose-bisphosphate aldolase C	-0.070997	0.484323	0.76043
P05107	ITB2_HUMAN	ITGB2	Integrin beta-2	-0.18005	0.485643	0.76043
Q8TD57	DYH3_HUMAN	DNAH3	Dynein heavy chain 3, axonemal	-0.118053	0.486308	0.76043
P11362	FGFR1_HUMAN	FGFR1	Fibroblast growth factor receptor 1	-0.0730537	0.489973	0.763161
P26927	HGFL_HUMAN	MST1	Hepatocyte growth factor-like protein	0.127755	0.490357	0.763161
Q14697	GANAB_HUMAN	GANAB	Neutral alpha-glucosidase AB	-0.0955434	0.492312	0.764409
O14791	APOL1_HUMAN	APOL1	Apolipoprotein L1	0.10102	0.497821	0.771158
O95497	VNN1_HUMAN	VNN1	Pantetheinase	0.11204	0.504315	0.775613
P16070	CD44_HUMAN	CD44	CD44 antigen	-0.0841474	0.504832	0.775613
P20851	C4BPB_HUMAN	C4BPB	C4b-binding protein beta chain	-0.0790695	0.50541	0.775613
Q9HDC9	APMAP_HUMAN	APMAP	Adipocyte plasma membrane-associated protein	0.0957003	0.50744	0.775613
P17936	IBP3_HUMAN	IGFBP3	Insulin-like growth factor-binding protein 3	-0.0930806	0.507832	0.775613
Q9NPR2	SEM4B_HUMAN	SEMA4B	Semaphorin-4B	0.0789817	0.507988	0.775613
P43251	BTD_HUMAN	BTD	Biotinidase	-0.0744051	0.509192	0.775613
Q9Y646	CBPQ_HUMAN	CPQ	Carboxypeptidase Q	-0.0849488	0.510056	0.775613
P06744	G6PI_HUMAN	GPI	Glucose-6-phosphate isomerase	0.0980384	0.51419	0.77991
P07225	PROS_HUMAN	PROS1	Vitamin K-dependent protein S	-0.0780329	0.515235	0.77991
P09871	C1S_HUMAN	C1S	Complement C1s subcomponent	-0.074237	0.517906	0.781389
P15169	CBPN_HUMAN	CPN1	Carboxypeptidase N catalytic chain	-0.0649176	0.518569	0.781389
Q08380	LG3BP_HUMAN	LGALS3BP	Galectin-3-binding protein	-0.111954	0.52157	0.78413
P22891	PROZ_HUMAN	PROZ	Vitamin K-dependent protein Z	-0.119725	0.52317	0.784755
P19320	VCAM1_HUMAN	VCAM1	Vascular cell adhesion protein 1	-0.0644396	0.527616	0.789637
Q8WZ42	TITIN_HUMAN	TTN	Titin	-0.0785726	0.530675	0.792427
P04264	K2C1_HUMAN	KRT1	Keratin, type II cytoskeletal 1	0.248021	0.539515	0.80214
Q96BZ4	PLD4_HUMAN	PLD4	5'-3' exonuclease PLD4	-0.0808482	0.541944	0.80214
Q9UJJ9	GNPTG_HUMAN	GNPTG	N-acetylglucosamine-1-phosphotransferase subunit gamma	0.0693384	0.542729	0.80214
P05090	APOD_HUMAN	APOD	Apolipoprotein D	-0.0659089	0.543399	0.80214
O00592	PODXL_HUMAN	PODXL	Podocalyxin	-0.0694159	0.545208	0.80214
Q03591	FHR1_HUMAN	CFHR1	Complement factor H-related protein 1	-0.0903655	0.545698	0.80214
P35858	ALS_HUMAN	IGFALS	Insulin-like growth factor-binding protein complex acid labile subunit	-0.0970768	0.546295	0.80214
Q03001	DYST_HUMAN	DST	Dystonin	0.191326	0.546858	0.80214
P15151	PVR_HUMAN	PVR	Poliovirus receptor	0.060398	0.554425	0.811444
P30530	UFO_HUMAN	AXL	Tyrosine-protein kinase receptor UFO	-0.0645972	0.559728	0.817399
O75368	SH3L1_HUMAN	SH3BGRL	SH3 domain-binding glutamic acid-rich-like protein	0.0898888	0.561581	0.818303
P00736	C1R_HUMAN	C1R	Complement C1r subcomponent	-0.0692567	0.563288	0.818991
A1L4H1	SRCRL_HUMAN	SSC5D	Soluble scavenger receptor cysteine-rich domain-containing protein SSC5D	0.0804994	0.564629	0.819144
P08294	SODE_HUMAN	SOD3	Extracellular superoxide dismutase [Cu-Zn]	-0.141168	0.568515	0.822079
P00451	FA8_HUMAN	F8	Coagulation factor VIII	-0.0618309	0.570641	0.822079
P01859	IGHG2_HUMAN	IGHG2	Immunoglobulin heavy constant gamma 2	0.156007	0.573246	0.822079
Q13093	PAFA_HUMAN	PLA2G7	Platelet-activating factor acetylhydrolase	-0.0757001	0.574061	0.822079
Q99459	CDC5L_HUMAN	CDC5L	Cell division cycle 5-like protein	0.136392	0.574597	0.822079
Q9UBQ6	EXTL2_HUMAN	EXTL2	Exostosin-like 2	-0.0673584	0.575639	0.822079
P19022	CADH2_HUMAN	CDH2	Cadherin-2	-0.057449	0.575953	0.822079
A0A0C4DH25	KVD20_HUMAN	IGKV3D-20	Immunoglobulin kappa variable 3D-20	0.140047	0.576571	0.822079
P49913	CAMP_HUMAN	CAMP	Cathelicidin antimicrobial peptide	-0.0897938	0.580176	0.822241
O00391	QSOX1_HUMAN	QSOX1	Sulfhydryl oxidase 1	-0.0603574	0.582696	0.822241
Q9BTY2	FUCO2_HUMAN	FUCA2	Plasma alpha-L-fucosidase	-0.0793598	0.584563	0.822241
Q8NBP7	PCSK9_HUMAN	PCSK9	Proprotein convertase subtilisin/kexin type 9	-0.0630913	0.585072	0.822241
P20774	MIME_HUMAN	OGN	Mimecan	-0.0635614	0.585106	0.822241
P00751	CFAB_HUMAN	CFB	Complement factor B	0.0744463	0.585122	0.822241
P35442	TSP2_HUMAN	THBS2	Thrombospondin-2	-0.142717	0.585927	0.822241
P35590	TIE1_HUMAN	TIE1	Tyrosine-protein kinase receptor Tie-1	0.0544765	0.586606	0.822241
Q9H4G4	GAPR1_HUMAN	GLIPR2	Golgi-associated plant pathogenesis-related protein 1	0.0524192	0.588095	0.822574
Q00610	CLH1_HUMAN	CLTC	Clathrin heavy chain 1	0.0881273	0.589659	0.822574
P01130	LDLR_HUMAN	LDLR	Low-density lipoprotein receptor	-0.0866339	0.591267	0.822574
P07237	PDIA1_HUMAN	P4HB	Protein disulfide-isomerase	-0.0701271	0.591806	0.822574
Q13477	MADCA_HUMAN	MADCAM1	Mucosal addressin cell adhesion molecule 1	-0.0728761	0.593515	0.823222
P50552	VASP_HUMAN	VASP	Vasodilator-stimulated phosphoprotein	-0.140871	0.595999	0.824943
Q9NZT1	CALL5_HUMAN	CALML5	Calmodulin-like protein 5	-0.112454	0.602007	0.826976
Q07075	AMPE_HUMAN	ENPEP	Glutamyl aminopeptidase	-0.0521625	0.602018	0.826976
P07339	CATD_HUMAN	CTSD	Cathepsin D	-0.0716967	0.602118	0.826976
Q92823	NRCAM_HUMAN	NRCAM	Neuronal cell adhesion molecule	0.0568235	0.602458	0.826976
Q09666	AHNK_HUMAN	AHNAK	Neuroblast differentiation-associated protein AHNAK	-0.0758836	0.604073	0.827481
P07996	TSP1_HUMAN	THBS1	Thrombospondin-1	-0.12813	0.606813	0.829519
P55103	INHBC_HUMAN	INHBC	Inhibin beta C chain	-0.0623868	0.608439	0.830031
Q7Z7G0	TARSH_HUMAN	ABI3BP	Target of Nesh-SH3	-0.0501061	0.610807	0.831055
P01137	TGFB1_HUMAN	TGFB1	Transforming growth factor beta-1 proprotein	0.0616844	0.611696	0.831055
P02461	CO3A1_HUMAN	COL3A1	Collagen alpha-1(III) chain	0.0485334	0.613558	0.831879
P26992	CNTFR_HUMAN	CNTFR	Ciliary neurotrophic factor receptor subunit alpha	-0.0701011	0.617408	0.834516
Q13508	NAR3_HUMAN	ART3	Ecto-ADP-ribosyltransferase 3	-0.0668866	0.61802	0.834516
P68400	CSK21_HUMAN	CSNK2A1	Casein kinase II subunit alpha	-0.0603809	0.626541	0.844302
Q7Z7M0	MEGF8_HUMAN	MEGF8	Multiple epidermal growth factor-like domains protein 8	-0.0541952	0.628778	0.844757
P39060	COIA1_HUMAN	COL18A1	Collagen alpha-1(XVIII) chain	0.0544478	0.629572	0.844757
P27918	PROP_HUMAN	CFP	Properdin	-0.056138	0.630701	0.844757
Q16270	IBP7_HUMAN	IGFBP7	Insulin-like growth factor-binding protein 7	-0.0537457	0.633989	0.846648
P30085	KCY_HUMAN	CMPK1	UMP-CMP kinase	-0.100308	0.634667	0.846648
P04004	VTNC_HUMAN	VTN	Vitronectin	-0.0575301	0.63718	0.846656
P04066	FUCO_HUMAN	FUCA1	Tissue alpha-L-fucosidase	0.0942629	0.637226	0.846656
P01031	CO5_HUMAN	C5	Complement C5	0.0526263	0.64198	0.851266
Q12841	FSTL1_HUMAN	FSTL1	Follistatin-related protein 1	-0.0499225	0.644866	0.853385
P37837	TALDO_HUMAN	TALDO1	Transaldolase	0.0662631	0.652468	0.858657
P54108	CRIS3_HUMAN	CRISP3	Cysteine-rich secretory protein 3	0.0742284	0.652592	0.858657
P04433	KV311_HUMAN	IGKV3-11	Immunoglobulin kappa variable 3-11	0.122053	0.652735	0.858657
P09172	DOPO_HUMAN	DBH	Dopamine beta-hydroxylase	-0.156812	0.655687	0.860298
P62826	RAN_HUMAN	RAN	GTP-binding nuclear protein Ran	0.0506231	0.657648	0.860298
P05067	A4_HUMAN	APP	Amyloid-beta precursor protein	0.0416843	0.659314	0.860298
P35555	FBN1_HUMAN	FBN1	Fibrillin-1	-0.0422397	0.660504	0.860298
P54289	CA2D1_HUMAN	CACNA2D1	Voltage-dependent calcium channel subunit alpha-2/delta-1	-0.0488596	0.661533	0.860298
P05546	HEP2_HUMAN	SERPIND1	Heparin cofactor 2	-0.0638708	0.662141	0.860298
P20618	PSB1_HUMAN	PSMB1	Proteasome subunit beta type-1	0.0511613	0.663408	0.860298
P02790	HEMO_HUMAN	HPX	Hemopexin	0.0460123	0.665305	0.860298
P36551	HEM6_HUMAN	CPOX	Oxygen-dependent coproporphyrinogen-III oxidase, mitochondrial	-0.0843902	0.665966	0.860298
P26641	EF1G_HUMAN	EEF1G	Elongation factor 1-gamma	-0.0798648	0.667748	0.860298
P01591	IGJ_HUMAN	JCHAIN	Immunoglobulin J chain	0.115232	0.669062	0.860298
P07358	CO8B_HUMAN	C8B	Complement component C8 beta chain	-0.0508	0.669553	0.860298
Q16851	UGPA_HUMAN	UGP2	UTP--glucose-1-phosphate uridylyltransferase	0.0575185	0.672781	0.862773
Q06033	ITIH3_HUMAN	ITIH3	Inter-alpha-trypsin inhibitor heavy chain H3	0.0553503	0.674795	0.863686
P05155	IC1_HUMAN	SERPING1	Plasma protease C1 inhibitor	-0.0453312	0.67631	0.863956
Q15084	PDIA6_HUMAN	PDIA6	Protein disulfide-isomerase A6	0.0770811	0.679215	0.865027
Q8IZF2	AGRF5_HUMAN	ADGRF5	Adhesion G protein-coupled receptor F5	-0.0438663	0.681006	0.865027
P05543	THBG_HUMAN	SERPINA7	Thyroxine-binding globulin	-0.045247	0.68235	0.865027
O00533	NCHL1_HUMAN	CHL1	Neural cell adhesion molecule L1-like protein	-0.0410329	0.682367	0.865027
P12110	CO6A2_HUMAN	COL6A2	Collagen alpha-2(VI) chain	0.159689	0.693117	0.876978
Q04721	NOTC2_HUMAN	NOTCH2	Neurogenic locus notch homolog protein 2	0.0497979	0.6961	0.877161
P27930	IL1R2_HUMAN	IL1R2	Interleukin-1 receptor type 2	0.0479386	0.696552	0.877161
P14625	ENPL_HUMAN	HSP90B1	Endoplasmin	-0.0443163	0.697727	0.877161
P52292	IMA1_HUMAN	KPNA2	Importin subunit alpha-1	-0.0469733	0.698553	0.877161
O15144	ARPC2_HUMAN	ARPC2	Actin-related protein 2/3 complex subunit 2	0.048306	0.704256	0.880436
Q14515	SPRL1_HUMAN	SPARCL1	SPARC-like protein 1	-0.0313986	0.706897	0.880436
P61158	ARP3_HUMAN	ACTR3	Actin-related protein 3	-0.0592195	0.707855	0.880436
P52209	6PGD_HUMAN	PGD	6-phosphogluconate dehydrogenase, decarboxylating	-0.0577718	0.708066	0.880436
P10599	THIO_HUMAN	TXN	Thioredoxin	0.0584849	0.709377	0.880436
Q13201	MMRN1_HUMAN	MMRN1	Multimerin-1	0.0439653	0.710716	0.880436
P07307	ASGR2_HUMAN	ASGR2	Asialoglycoprotein receptor 2	-0.0520821	0.712278	0.880436
Q12907	LMAN2_HUMAN	LMAN2	Vesicular integral-membrane protein VIP36	0.0377752	0.712648	0.880436
P02656	APOC3_HUMAN	APOC3	Apolipoprotein C-III	-0.0611792	0.714857	0.880436
Q9HBB8	CDHR5_HUMAN	CDHR5	Cadherin-related family member 5	-0.0432087	0.717159	0.880436
Q96IY4	CBPB2_HUMAN	CPB2	Carboxypeptidase B2	-0.042445	0.71731	0.880436
P07478	TRY2_HUMAN	PRSS2	Trypsin-2	0.0675461	0.72065	0.880436
P80188	NGAL_HUMAN	LCN2	Neutrophil gelatinase-associated lipocalin	0.0502827	0.720839	0.880436
P18850	ATF6A_HUMAN	ATF6	Cyclic AMP-dependent transcription factor ATF-6 alpha	-0.0431343	0.721058	0.880436
P01860	IGHG3_HUMAN	IGHG3	Immunoglobulin heavy constant gamma 3	-0.0775757	0.721081	0.880436
Q86SQ4	AGRG6_HUMAN	ADGRG6	Adhesion G-protein coupled receptor G6	-0.0484534	0.725519	0.884115
P04003	C4BPA_HUMAN	C4BPA	C4b-binding protein alpha chain	0.0405986	0.726761	0.884115
P13647	K2C5_HUMAN	KRT5	Keratin, type II cytoskeletal 5	0.133265	0.729921	0.885374
P35908	K22E_HUMAN	KRT2	Keratin, type II cytoskeletal 2 epidermal	0.14128	0.730467	0.885374
Q12805	FBLN3_HUMAN	EFEMP1	EGF-containing fibulin-like extracellular matrix protein 1	-0.0377098	0.73277	0.886545
P03950	ANGI_HUMAN	ANG	Angiogenin	0.0374219	0.735291	0.887974
P48740	MASP1_HUMAN	MASP1	Mannan-binding lectin serine protease 1	-0.0382609	0.739174	0.888777
P08581	MET_HUMAN	MET	Hepatocyte growth factor receptor	-0.0354687	0.739447	0.888777
P63241	IF5A1_HUMAN	EIF5A	Eukaryotic translation initiation factor 5A-1	0.0364768	0.739977	0.888777
Q99969	RARR2_HUMAN	RARRES2	Retinoic acid receptor responder protein 2	0.0330076	0.743066	0.889409
P02747	C1QC_HUMAN	C1QC	Complement C1q subcomponent subunit C	-0.0454224	0.743504	0.889409
P22792	CPN2_HUMAN	CPN2	Carboxypeptidase N subunit 2	-0.037931	0.744637	0.889409
Q96S96	PEBP4_HUMAN	PEBP4	Phosphatidylethanolamine-binding protein 4	-0.0354404	0.746268	0.889409
P08571	CD14_HUMAN	CD14	Monocyte differentiation antigen CD14	-0.0318058	0.74792	0.889409
P49747	COMP_HUMAN	COMP	Cartilage oligomeric matrix protein	0.0357352	0.748552	0.889409
P06681	CO2_HUMAN	C2	Complement C2	-0.0333532	0.757594	0.897024
P01782	HV309_HUMAN	IGHV3-9	Immunoglobulin heavy variable 3-9	0.0559768	0.757667	0.897024
P00742	FA10_HUMAN	F10	Coagulation factor X	-0.0337993	0.761162	0.899555
P04040	CATA_HUMAN	CAT	Catalase	-0.049616	0.764254	0.900924
Q14766	LTBP1_HUMAN	LTBP1	Latent-transforming growth factor beta-binding protein 1	-0.0445431	0.765038	0.900924
O95980	RECK_HUMAN	RECK	Reversion-inducing cysteine-rich protein with Kazal motifs	-0.0632852	0.773567	0.909352
P30086	PEBP1_HUMAN	PEBP1	Phosphatidylethanolamine-binding protein 1	-0.0267085	0.780213	0.912478
P10646	TFPI1_HUMAN	TFPI	Tissue factor pathway inhibitor	0.0356714	0.781834	0.912478
P55072	TERA_HUMAN	VCP	Transitional endoplasmic reticulum ATPase	-0.0454317	0.782151	0.912478
P07942	LAMB1_HUMAN	LAMB1	Laminin subunit beta-1	0.025005	0.784119	0.912478
Q15485	FCN2_HUMAN	FCN2	Ficolin-2	-0.0751302	0.784166	0.912478
P12111	CO6A3_HUMAN	COL6A3	Collagen alpha-3(VI) chain	-0.0280487	0.784483	0.912478
P02775	CXCL7_HUMAN	PPBP	Platelet basic protein	-0.0711257	0.794201	0.920525
P12109	CO6A1_HUMAN	COL6A1	Collagen alpha-1(VI) chain	0.025711	0.7949	0.920525
P53634	CATC_HUMAN	CTSC	Dipeptidyl peptidase 1	0.0345677	0.795567	0.920525
P13645	K1C10_HUMAN	KRT10	Keratin, type I cytoskeletal 10	0.109377	0.803008	0.927517
Q9UBR2	CATZ_HUMAN	CTSZ	Cathepsin Z	-0.0371385	0.809817	0.933754
P31948	STIP1_HUMAN	STIP1	Stress-induced-phosphoprotein 1	0.0505471	0.815008	0.934683
P08519	APOA_HUMAN	LPA	Apolipoprotein(a)	-0.0850291	0.816018	0.934683
P01768	HV330_HUMAN	IGHV3-30	Immunoglobulin heavy variable 3-30	0.0361561	0.816205	0.934683
P31939	PUR9_HUMAN	ATIC	Bifunctional purine biosynthesis protein ATIC	0.0358002	0.816262	0.934683
P55058	PLTP_HUMAN	PLTP	Phospholipid transfer protein	0.0240797	0.81866	0.935814
P10586	PTPRF_HUMAN	PTPRF	Receptor-type tyrosine-protein phosphatase F	-0.020441	0.825068	0.939412
P08603	CFAH_HUMAN	CFH	Complement factor H	-0.0269149	0.826277	0.939412
P02533	K1C14_HUMAN	KRT14	Keratin, type I cytoskeletal 14	-0.0983779	0.827402	0.939412
Q02487	DSC2_HUMAN	DSC2	Desmocollin-2	-0.0262873	0.827476	0.939412
Q13228	SBP1_HUMAN	SELENBP1	Methanethiol oxidase	-0.0233478	0.82939	0.939975
P07360	CO8G_HUMAN	C8G	Complement component C8 gamma chain	-0.0266465	0.838413	0.947692
P20742	PZP_HUMAN	PZP	Pregnancy zone protein	-0.0634152	0.839058	0.947692
Q16706	MA2A1_HUMAN	MAN2A1	Alpha-mannosidase 2	-0.0176075	0.841162	0.948453
Q8NI99	ANGL6_HUMAN	ANGPTL6	Angiopoietin-related protein 6	-0.0242653	0.844577	0.949225
Q9UK55	ZPI_HUMAN	SERPINA10	Protein Z-dependent protease inhibitor	-0.0221236	0.84471	0.949225
A0A0C4DH67	KV108_HUMAN	IGKV1-8	Immunoglobulin kappa variable 1-8	0.0521931	0.848849	0.950675
A0A0C4DH68	KV224_HUMAN	IGKV2-24	Immunoglobulin kappa variable 2-24	0.0494039	0.849347	0.950675
Q9BY67	CADM1_HUMAN	CADM1	Cell adhesion molecule 1	-0.0243676	0.850302	0.950675
Q8TER0	SNED1_HUMAN	SNED1	Sushi, nidogen and EGF-like domain-containing protein 1	-0.0174664	0.852801	0.950937
P11279	LAMP1_HUMAN	LAMP1	Lysosome-associated membrane glycoprotein 1	-0.0197108	0.853405	0.950937
Q96AC1	FERM2_HUMAN	FERMT2	Fermitin family homolog 2	-0.0273026	0.857455	0.953846
P28827	PTPRM_HUMAN	PTPRM	Receptor-type tyrosine-protein phosphatase mu	0.0212849	0.862245	0.955994
P07357	CO8A_HUMAN	C8A	Complement component C8 alpha chain	-0.018984	0.862269	0.955994
P04259	K2C6B_HUMAN	KRT6B	Keratin, type II cytoskeletal 6B	-0.0706296	0.867066	0.959707
P49720	PSB3_HUMAN	PSMB3	Proteasome subunit beta type-3	0.0192947	0.868614	0.959819
P16930	FAAA_HUMAN	FAH	Fumarylacetoacetase	0.0179435	0.874626	0.962886
Q16853	AOC3_HUMAN	AOC3	Membrane primary amine oxidase	-0.0203264	0.875188	0.962886
P34096	RNAS4_HUMAN	RNASE4	Ribonuclease 4	0.0170868	0.877183	0.962886
P31146	COR1A_HUMAN	CORO1A	Coronin-1A	-0.0308107	0.878945	0.962886
Q9UKZ9	PCOC2_HUMAN	PCOLCE2	Procollagen C-endopeptidase enhancer 2	0.0120292	0.879683	0.962886
Q13740	CD166_HUMAN	ALCAM	CD166 antigen	0.0154894	0.880955	0.962886
P22314	UBA1_HUMAN	UBA1	Ubiquitin-like modifier-activating enzyme 1	-0.0230229	0.881556	0.962886
Q9UNW1	MINP1_HUMAN	MINPP1	Multiple inositol polyphosphate phosphatase 1	-0.0129068	0.886411	0.966596
P24593	IBP5_HUMAN	IGFBP5	Insulin-like growth factor-binding protein 5	-0.0140527	0.891463	0.970048
P02746	C1QB_HUMAN	C1QB	Complement C1q subcomponent subunit B	-0.0155031	0.893422	0.970048
Q96KN2	CNDP1_HUMAN	CNDP1	Beta-Ala-His dipeptidase	0.0195622	0.893966	0.970048
P01599	KV117_HUMAN	IGKV1-17	Immunoglobulin kappa variable 1-17	0.028972	0.89866	0.971931
P13667	PDIA4_HUMAN	PDIA4	Protein disulfide-isomerase A4	-0.0187694	0.901266	0.971931
Q14520	HABP2_HUMAN	HABP2	Hyaluronan-binding protein 2	-0.0178997	0.901292	0.971931
Q9NZN3	EHD3_HUMAN	EHD3	EH domain-containing protein 3	-0.0150654	0.902237	0.971931
Q8IXL6	FA20C_HUMAN	FAM20C	Extracellular serine/threonine protein kinase FAM20C	0.0121694	0.90388	0.971931
P61769	B2MG_HUMAN	B2M	Beta-2-microglobulin	-0.0152184	0.906068	0.971931
O43157	PLXB1_HUMAN	PLXNB1	Plexin-B1	0.0150534	0.906172	0.971931
P61088	UBE2N_HUMAN	UBE2N	Ubiquitin-conjugating enzyme E2 N	-0.0141324	0.90799	0.971931
Q9HCU0	CD248_HUMAN	CD248	Endosialin	-0.0123901	0.914268	0.971931
P00533	EGFR_HUMAN	EGFR	Epidermal growth factor receptor	0.0124614	0.915239	0.971931
P00450	CERU_HUMAN	CP	Ceruloplasmin	0.0121525	0.916294	0.971931
P55786	PSA_HUMAN	NPEPPS	Puromycin-sensitive aminopeptidase	-0.0236314	0.918602	0.971931
P28074	PSB5_HUMAN	PSMB5	Proteasome subunit beta type-5	0.0149616	0.919357	0.971931
O15031	PLXB2_HUMAN	PLXNB2	Plexin-B2	-0.0121066	0.9195	0.971931
P01019	ANGT_HUMAN	AGT	Angiotensinogen	0.0110239	0.921297	0.971931
P22692	IBP4_HUMAN	IGFBP4	Insulin-like growth factor-binding protein 4	0.0100678	0.921598	0.971931
P09486	SPRC_HUMAN	SPARC	SPARC	0.0207498	0.924206	0.971931
Q9NZ08	ERAP1_HUMAN	ERAP1	Endoplasmic reticulum aminopeptidase 1	-0.012965	0.924625	0.971931
A0A075B6I0	LV861_HUMAN	IGLV8-61	Immunoglobulin lambda variable 8-61	0.0170437	0.926813	0.971931
Q86UD1	OAF_HUMAN	OAF	Out at first protein homolog	-0.00963312	0.929031	0.971931
Q96QR1	SG3A1_HUMAN	SCGB3A1	Secretoglobin family 3A member 1	-0.0123737	0.931831	0.971931
O14786	NRP1_HUMAN	NRP1	Neuropilin-1	0.00919286	0.932602	0.971931
P25787	PSA2_HUMAN	PSMA2	Proteasome subunit alpha type-2	-0.00951271	0.933052	0.971931
Q01459	DIAC_HUMAN	CTBS	Di-N-acetylchitobiase	0.00985041	0.934131	0.971931
O43866	CD5L_HUMAN	CD5L	CD5 antigen-like	-0.0120409	0.9342	0.971931
P08637	FCG3A_HUMAN	FCGR3A	Low affinity immunoglobulin gamma Fc region receptor III-A	-0.00938616	0.935032	0.971931
Q6UX71	PXDC2_HUMAN	PLXDC2	Plexin domain-containing protein 2	-0.0086663	0.935282	0.971931
Q13642	FHL1_HUMAN	FHL1	Four and a half LIM domains protein 1	-0.00752359	0.939047	0.972017
P14543	NID1_HUMAN	NID1	Nidogen-1	0.00686893	0.941328	0.972017
Q92820	GGH_HUMAN	GGH	Gamma-glutamyl hydrolase	-0.00945901	0.941726	0.972017
Q9Y6R7	FCGBP_HUMAN	FCGBP	IgGFc-binding protein	0.0095331	0.943027	0.972017
P12259	FA5_HUMAN	F5	Coagulation factor V	-0.00868338	0.943785	0.972017
Q86VP6	CAND1_HUMAN	CAND1	Cullin-associated NEDD8-dissociated protein 1	-0.0101078	0.945766	0.972017
Q9NY97	B3GN2_HUMAN	B3GNT2	N-acetyllactosaminide beta-1,3-N-acetylglucosaminyltransferase 2	0.00666263	0.94711	0.972017
Q9NZP8	C1RL_HUMAN	C1RL	Complement C1r subcomponent-like protein	0.00666593	0.948361	0.972017
P01034	CYTC_HUMAN	CST3	Cystatin-C	0.0063418	0.94856	0.972017
P04114	APOB_HUMAN	APOB	Apolipoprotein B-100	0.00973097	0.951045	0.973002
Q9NP80	PLPL8_HUMAN	PNPLA8	Calcium-independent phospholipase A2-gamma	-0.00661585	0.952456	0.973002
P68104	EF1A1_HUMAN	EEF1A1	Elongation factor 1-alpha 1	-0.01102	0.954648	0.973741
P13671	CO6_HUMAN	C6	Complement component C6	0.00661827	0.957782	0.975437
P11021	BIP_HUMAN	HSPA5	Endoplasmic reticulum chaperone BiP	-0.003947	0.96409	0.97888
O75636	FCN3_HUMAN	FCN3	Ficolin-3	-0.00886675	0.965149	0.97888
P00747	PLMN_HUMAN	PLG	Plasminogen	0.00512788	0.965592	0.97888
P35443	TSP4_HUMAN	THBS4	Thrombospondin-4	-0.00499284	0.968263	0.980089
Q9HBW9	AGRL4_HUMAN	ADGRL4	Adhesion G protein-coupled receptor L4	0.00553708	0.971458	0.981824
P19971	TYPH_HUMAN	TYMP	Thymidine phosphorylase	0.00199358	0.983739	0.992723
P09619	PGFRB_HUMAN	PDGFRB	Platelet-derived growth factor receptor beta	0.00200742	0.986861	0.993687
Q8NBJ4	GOLM1_HUMAN	GOLM1	Golgi membrane protein 1	0.00197436	0.987692	0.993687
Q9Y5C1	ANGL3_HUMAN	ANGPTL3	Angiopoietin-related protein 3	-0.000899424	0.992789	0.997302
Q16543	CDC37_HUMAN	CDC37	Hsp90 co-chaperone Cdc37	-0.000686954	0.99549	0.998502
P02745	C1QA_HUMAN	C1QA	Complement C1q subcomponent subunit A	7.41341e-05	0.999534	0.999615
Q07954	LRP1_HUMAN	LRP1	Prolow-density lipoprotein receptor-related protein 1	4.3068e-05	0.999615	0.999615

## Sheet: Supplementary Data 2
Gene set	Description	Size	Expect	Ratio	P value	FDR
GO:0002526	acute inflammatory response	154	0.104	57.69	2.3293e-10	1.9799e-07
GO:0006959	humoral immune response	242	0.16344	30.593	2.6377e-07	0.0001121
GO:0060326	cell chemotaxis	289	0.19518	25.618	6.3646e-07	0.00018033
GO:0009620	response to fungus	48	0.032417	92.544	3.776e-06	0.00080239
GO:0098542	defense response to other organism	473	0.31944	15.652	7.1872e-06	0.0011443
GO:0002446	neutrophil mediated immunity	496	0.33498	14.926	9.0617e-06	0.0011443
GO:0036230	granulocyte activation	500	0.33768	14.807	9.4236e-06	0.0011443
GO:0051047	positive regulation of secretion	406	0.27419	14.588	0.00010259	0.010873
GO:0050900	leukocyte migration	419	0.28297	14.136	0.00011592	0.010873
GO:0035821	modification of morphology or physiology of other organism	155	0.10468	28.659	0.00012792	0.010873
GO:0002791	regulation of peptide secretion	463	0.31269	12.792	0.00017058	0.013181
GO:0050663	cytokine secretion	211	0.1425	21.053	0.00031796	0.022522
GO:0018198	peptidyl-cysteine modification	44	0.029716	67.305	0.00038252	0.025011
GO:0006909	phagocytosis	238	0.16073	18.664	0.00045267	0.027483
GO:0050918	positive chemotaxis	64	0.043223	46.272	0.00080933	0.045862
GO:0051235	maintenance of location	309	0.20869	14.376	0.00096864	0.051459
GO:0051702	interaction with symbiont	74	0.049976	40.019	0.0010804	0.054021
GO:0032602	chemokine production	79	0.053353	37.486	0.0012302	0.058093
GO:0050727	regulation of inflammatory response	361	0.2438	12.305	0.0015182	0.066214
GO:0032612	interleukin-1 production	89	0.060107	33.274	0.001558	0.066214
GO:0072376	protein activation cascade	92	0.062133	32.189	0.0016636	0.067336
GO:0061919	process utilizing autophagic mechanism	473	0.31944	9.3913	0.0032869	0.12699
GO:0055076	transition metal ion homeostasis	134	0.090498	22.1	0.0034882	0.12891
GO:0072507	divalent inorganic cation homeostasis	494	0.33363	8.9921	0.0037172	0.13165
GO:0001906	cell killing	157	0.10603	18.862	0.0047541	0.16164
GO:0051701	interaction with host	207	0.1398	14.306	0.0081293	0.26576
GO:0002449	lymphocyte mediated immunity	238	0.16073	12.443	0.010634	0.33476
GO:0045927	positive regulation of growth	250	0.16884	11.846	0.011685	0.35471
GO:0001562	response to protozoan	20	0.013507	74.035	0.013429	0.39362
GO:0090382	phagosome maturation	21	0.014182	70.51	0.014097	0.3994
GO:0097193	intrinsic apoptotic signaling pathway	285	0.19248	10.391	0.015002	0.41135
GO:0032103	positive regulation of response to external stimulus	293	0.19788	10.107	0.015812	0.41459
GO:0140112	extracellular vesicle biogenesis	24	0.016209	61.696	0.016096	0.41459
GO:0007159	leukocyte cell-cell adhesion	319	0.21544	9.2834	0.018573	0.46433
GO:0002237	response to molecule of bacterial origin	330	0.22287	8.9739	0.019799	0.48084
GO:0045862	positive regulation of proteolysis	343	0.23165	8.6338	0.021293	0.49183
GO:0002251	organ or tissue specific immune response	32	0.021611	46.272	0.021409	0.49183
GO:1902579	multi-organism localization	33	0.022287	44.87	0.022071	0.4937
GO:0052192	movement in environment of other organism involved in symbiotic interaction	35	0.023637	42.306	0.023395	0.49417
GO:0090077	foam cell differentiation	35	0.023637	42.306	0.023395	0.49417
GO:0043900	regulation of multi-organism process	367	0.24786	8.0692	0.024171	0.49417

## Sheet: Supplementary Data 3
Gene set	Description	Size	Expect	Ratio	P value	FDR
GO:0034109	homotypic cell-cell adhesion	78	0.22651	52.977	2.2e-16	2.2e-16
GO:0002576	platelet degranulation	127	0.36881	32.537	1.1102e-15	4.7184e-13
GO:0050817	coagulation	326	0.94671	14.788	2.0994e-13	5.9484e-11
GO:0050878	regulation of body fluid levels	483	1.4026	9.9811	4.218e-11	8.9632e-09
GO:0007015	actin filament organization	388	1.1268	10.65	6.5208e-10	1.1085e-07
GO:1902903	regulation of supramolecular fiber organization	329	0.95543	9.4199	3.4308e-07	4.8603e-05
GO:0007229	integrin-mediated signaling pathway	101	0.29331	20.456	4.3091e-07	5.2325e-05
GO:0032970	regulation of actin filament-based process	362	1.0513	8.5612	7.6446e-07	8.1224e-05
GO:0034330	cell junction organization	285	0.82765	9.6659	1.3799e-06	0.00013033
GO:0031589	cell-substrate adhesion	332	0.96414	8.2976	4.295e-06	0.00036507
GO:0051493	regulation of cytoskeleton organization	500	1.452	6.1983	1.0757e-05	0.00083122
GO:0051291	protein heterooligomerization	111	0.32235	15.511	1.6588e-05	0.001175
GO:0003012	muscle system process	423	1.2284	6.5125	2.5027e-05	0.0016364
GO:0033622	integrin activation	22	0.063889	46.957	3.3805e-05	0.0020525
GO:0030048	actin filament-based movement	132	0.38333	13.044	3.8274e-05	0.0021689
GO:0022406	membrane docking	177	0.51401	9.7274	0.00015368	0.0081643
GO:0051235	maintenance of location	309	0.89735	6.6864	0.00025032	0.012516
GO:0090066	regulation of anatomical structure size	487	1.4143	4.9496	0.00046002	0.021723
GO:0031529	ruffle organization	54	0.15682	19.13	0.00051036	0.021797
GO:0002446	neutrophil mediated immunity	496	1.4404	4.8598	0.0005133	0.021797
GO:0036230	granulocyte activation	500	1.452	4.8209	0.00053852	0.021797
GO:0051187	cofactor catabolic process	63	0.18295	16.398	0.00080236	0.031
GO:0051258	protein polymerization	270	0.78409	6.3768	0.0010612	0.039218
GO:0006898	receptor-mediated endocytosis	287	0.83346	5.9991	0.0013918	0.048696
GO:0043462	regulation of ATPase activity	78	0.22651	13.244	0.0014913	0.048696
GO:0014812	muscle cell migration	79	0.22942	13.077	0.0015471	0.048696
GO:0090559	regulation of membrane permeability	79	0.22942	13.077	0.0015471	0.048696
GO:0048013	ephrin receptor signaling pathway	80	0.23232	12.913	0.0016041	0.048696
GO:1905475	regulation of protein localization to membrane	177	0.51401	7.7819	0.0016931	0.04903
GO:0043254	regulation of protein complex assembly	447	1.2981	4.6221	0.0017305	0.04903
GO:0061842	microtubule organizing center localization	25	0.072601	27.548	0.0023687	0.064949
GO:0046939	nucleotide phosphorylation	96	0.27879	10.761	0.0027011	0.070746
GO:0007163	establishment or maintenance of cell polarity	203	0.58952	6.7852	0.0027863	0.070746
GO:2000147	positive regulation of cell motility	493	1.4317	4.1909	0.0028298	0.070746
GO:0044839	cell cycle G2/M phase transition	213	0.61856	6.4666	0.0033119	0.080432
GO:0006090	pyruvate metabolic process	115	0.33396	8.983	0.0044928	0.1026
GO:0008637	apoptotic mitochondrial changes	116	0.33687	8.9056	0.0046028	0.1026
GO:0009132	nucleoside diphosphate metabolic process	117	0.33977	8.8295	0.0047144	0.1026
GO:0001667	ameboidal-type cell migration	381	1.1064	4.519	0.0047361	0.1026
GO:0006909	phagocytosis	238	0.69116	5.7874	0.0049142	0.1026
GO:0046390	ribose phosphate biosynthetic process	255	0.74053	5.4016	0.0062606	0.12309
GO:0030865	cortical cytoskeleton organization	46	0.13359	14.972	0.0078628	0.13924
GO:0031279	regulation of cyclase activity	51	0.14811	13.504	0.0095978	0.15683
GO:0051271	negative regulation of cellular component movement	301	0.87411	4.5761	0.011082	0.16821
GO:0034764	positive regulation of transmembrane transport	191	0.55467	5.4086	0.017865	0.23362
GO:0022604	regulation of cell morphogenesis	473	1.3736	2.912	0.047644	0.47644
GO:0090130	tissue migration	283	0.82184	3.6503	0.048664	0.48098

## Sheet: Supplementary Data 4
Protein.Group	Genes	logFC	P.Value	adj.P.Val
Q14624-2	ITIH4	-0.334195	0.00755667	0.0561469
P02751-11	FN1	-0.708646	0.00897194	0.0599077
P06753-2	TPM3	-0.884644	0.0113403	0.0679793
P04217-2	A1BG	-0.287648	0.0143832	0.0770451
P06396-2	GSN	-0.321705	0.0154309	0.0820212
P09493-5	TPM1	-0.746749	0.0289157	0.112702
P19827-2	ITIH1	-0.241053	0.0367583	0.127638
P22392-2	NME2	-0.605697	0.0405889	0.131798
Q05682-3	CALD1	-0.356083	0.0415584	0.132842
P01042-2	KNG1	-0.369367	0.0511823	0.151141
P0C0L4-2	C4A	-0.32283	0.0780378	0.191901
Q13642-1	FHL1	-0.37577	0.0993818	0.218703
Q8N573-2	OXR1	-0.20864	0.111839	0.236333
P47756-2	CAPZB	-0.404566	0.119372	0.24724
P09493-8	TPM1	-0.405587	0.12417	0.252357
P11464-4	PSG1	-0.330331	0.136143	0.268019
P02751-4	FN1	-0.396204	0.158699	0.295583
Q9NRW4-2	DUSP22	0.199887	0.180457	0.317292
Q9ULC8-3	ZDHHC8	-0.140305	0.262481	0.420823
Q8WZ42-12	TTN	-0.144348	0.285042	0.439982
P48740-4	MASP1	-0.109287	0.298635	0.447629
Q8TAQ9-2	SUN3	-0.11257	0.398377	0.548435
Q86X29-6	LSR	-0.186703	0.54334	0.676482
Q9NYL2-3	MAP3K20	-0.0373709	0.733942	0.831399
Q92954-3	PRG4	0.0232557	0.872992	0.923794
